# Supplementary material for: Enhancing In Silico Protein-Based Vaccine Discovery for Eukaryotic Pathogens Using Predicted Peptide-MHC Binding and Peptide Conservation Scores
Source: PLoS One. 2014 Dec 29;9(12):e115745. doi: 10.1371/journal.pone.0115745 (PMC4278717; doi:10.1371/journal.pone.0115745)
Supplement: S3 Supporting Information — Microsoft Excel spreadsheets containing results for the benchmark dataset. (XLSX) [file pone.0115745.s003.xlsx]

## Sheet: All_positives
ID	Expected	Mean_Diff	Conservation class	Binding class	Peptide_MHC	Low	Int	High	Total	tmhmm_ExpAA	tmhmm_First60	tmhmm_PredHel	targetp_SP	wolf_score	wolf_annotation	phobius_TM	phobius_SP	signalp_D	Vacceed	Conservation-90	Protein names	Gene names	Subcellular location	Length	Entry name	Status
A4GWX7	YES	-11.9659	NO	YES	0.8045	4587	794	170	5551	0.01	0.01	0	0.774	19	Secreted	0	Y	0.527	0.994	0.829625	Rhoptry protein 10	Rop10		586	A4GWX7_TOXGO	unreviewed
B0LUH4	YES	-6.38068	NO	YES	0.768567	3780	773	151	4704	0.11	0.11	0	0.907	24	Secreted	0	Y	0.888	0.998	0.838705	Microneme protein 13	MIC13		468	B0LUH4_TOXGO	unreviewed
B3VQI5	YES	3.88634	YES	YES	0.584033	7112	1558	375	9045	29.3	0.36	1	0.517	18.5	membrane	1	Y	0.319	1	0.843546	Micronemal protein 16			668	B3VQI5_TOXGO	unreviewed
B5TSF4	YES	2.02657	YES	YES	0.5189	6460	1517	346	8323	21.91	21.88	1	0.49	12	Secreted	1	N	0.28	0.999	0.836273	Dense granule protein 12	gra12		436	B5TSF4_TOXGO	unreviewed
B5TVE8	YES	11.7945	YES	YES	0.632567	5942	1413	284	7639	22.25	12.31	0	0.78	21	Secreted	1	Y	0.734	1	0.831815	Dense granule protein 14	GRA14		408	B5TVE8_TOXGO	unreviewed
B6E132	YES	9.13805	YES	NO	0.4713	7232	1533	353	9118	20.84	20.5	1	0.946	24	Secreted	0	Y	0.782	1	0.829294	ROP7 protein			575	B6E132_TOXGO	unreviewed
B6KB88	YES	-8.59774	NO	NO	0.412067	8756	1980	424	11160	0.21	0.14	0	0.809	0	not_screted_or_membrane	0	Y	0.506	0.739	0.832024	Rhoptry protein ROP17	TGVEG_258580		608	B6KB88_TOXGO	unreviewed
B6KD48	YES	13.1931	YES	YES	0.628433	1642	321	64	2027	10.93	10.31	0	0.952	31	Secreted	0	Y	0.796	0.998	0.824626	Surface antigen 2	SAG2		147	B6KD48_TOXGO	unreviewed
B6KEU8	YES	-4.42639	NO	YES	0.7909	6774	1456	424	8654	87.18	22.3	4	0.881	28	membrane	5	N	0.308	1	0.818764	Dense granule protein 3 (P30)	GRA3 Tg556	Cytoplasm. Host endoplasmic reticulum. Parasitophorous vacuole membrane; Multi-pass membrane protein.	222	GRA3_TOXGO	reviewed
B6KHS2	YES	5.90394	YES	NO	0.4001	3608	811	140	4559	4.43	4.42	0	0.928	29	Secreted	0	Y	0.619	0.998	0.834044	Dense granule protein GRA9	TGVEG_251540		318	B6KHS2_TOXGO	unreviewed
B6KJ32	YES	-16.177	NO	YES	0.808533	10044	2016	398	12458	12.41	12.41	0	0.921	0	not_screted_or_membrane	0	Y	0.818	0.761	0.835018	Rhoptry neck protein 4 (Tg65)	RON4	Secreted. Parasitophorous vacuole membrane.	984	RON4_TOXGO	reviewed
B6KLP1	YES	-8.80927	NO	YES	0.5453	18588	4472	1099	24159	80.79	0.01	4	0.583	9.5	membrane	3	Y	0.439	0.997	0.835695	Rhoptry neck protein 2-like protein 2 (Sporozoite-specific paralog of RON2) (SporoRON2)	RON2L2 TGME49_065120	Secreted. Host cell membrane; Single-pass type I membrane protein; Cytoplasmic side.	1167	RON22_TOXGO	reviewed
B6KV60	YES	19.6237	YES	NO	0.4036	20846	4644	1072	26562	71.39	20.65	3	0.946	16	membrane	3	Y	0.756	0.944	0.837391	Rhoptry neck protein 2 (145 kDa AMA1-associated protein) (AAP145)	TGME49_100100	Secreted. Host cell membrane; Single-pass type I membrane protein; Cytoplasmic side.	1479	RON2_TOXGO	reviewed
B9PL31	YES	16.7744	YES	YES	0.5299	3384	762	164	4310	3.98	0.72	0	0.892	24.5	Secreted	1	Y	0.693	0.942	0.830128	SAG-related sequence SRS28	TGVEG_258550		291	B9PL31_TOXGO	unreviewed
B9Q4G2	YES	6.46352	YES	YES	0.6947	3984	853	200	5037	20.33	19.81	1	0.155	24	membrane	1	N	0.192	0.999	0.837531	SAG-related sequence SRS29A	TGVEG_233450		420	B9Q4G2_TOXGO	unreviewed
B9Q7L3	YES	2.82681	YES	YES	0.556633	4142	758	146	5046	19.88	19.1	1	0.094	0	not_screted_or_membrane	0	Y	0.286	0.753	0.829057	SAG-related sequence SRS40E	TGVEG_224760		396	B9Q7L3_TOXGO	unreviewed
B9Q7L4	YES	-3.29764	NO	YES	0.505133	4222	842	163	5227	24.83	20.29	1	0.239	22.5	membrane	0	Y	0.375	0.955	0.782172	SAG-related sequence SRS40A	TGVEG_224790		392	B9Q7L4_TOXGO	unreviewed
B9QAP5	YES	9.70672	YES	NO	0.4744	8963	1890	403	11256	2.54	2.44	0	0.922	11.5	membrane_and_secreted	0	Y	0.865	0.903	0.824509	Rhoptry protein 16 (Rhoptry protein ROP16)	rop16 TGVEG_262730		707	B9QAP5_TOXGO	unreviewed
B9QHX6	YES	-3.89531	NO	NO	0.375533	3943	824	173	4940	0.08	0.07	0	0.854	0	not_screted_or_membrane	0	Y	0.777	0.751	0.830354	Rhoptry protein ROP15	TGVEG_211290		333	B9QHX6_TOXGO	unreviewed
B9QMZ2	YES	-35.3613	NO	NO	0.4254	7585	1618	431	9634	23.23	17.89	1	0.449	2.5	membrane_and_secreted	0	Y	0.573	0.905	0.760432	Rhoptry protein ROP8	TGVEG_215775		575	B9QMZ2_TOXGO	unreviewed
B9QPN9	YES	6.69307	YES	YES	0.534067	2430	460	84	2974	17.76	2.57	0	0.272	21	membrane	2	N	0.527	0.926	0.829827	SAG-related sequence SRS35B	TGVEG_280580		180	B9QPN9_TOXGO	unreviewed
B9QQK9	YES	19.2015	YES	YES	0.694867	3530	684	121	4335	21.47	20.9	1	0.337	15.5	membrane	0	Y	0.319	0.94	0.825401	SAG-related sequence SRS12B	TGVEG_321480		386	B9QQK9_TOXGO	unreviewed
D8UY22	YES	6.31324	YES	YES	0.846167	5388	1187	233	6808	22.14	0.01	1	0.242	6	membrane	1	Y	0.618	0.998	0.847192	Micronemal protein 8	MIC8		684	D8UY22_TOXGO	unreviewed
E2IPQ4	YES	22.8544	YES	YES	0.504733	812	209	54	1075	21.82	20.47	1	0.452	21	membrane	1	N	0.292	1	0.811501	SAG-3			385	E2IPQ4_TOXGO	unreviewed
I6YLU4	YES	15.6624	YES	NO	0.4088	7421	1772	343	9536	8.25	3.41	0	0.398	12.5	Secreted	1	Y	0.842	0.922	0.777704	Rhoptry protein 5-like A	ROP5LA		538	I6YLU4_TOXGO	unreviewed
M4PVL7	YES	-43.1808	NO	NO	0.3001	16904	3607	736	21247	136.9	0	4	0.191	31	membrane	8	N	0.142	1	0.834162	Rhoptry neck protein 11	RON11		1254	M4PVL7_TOXGO	unreviewed
M9UUR3	YES	-9.80911	NO	NO	0.453933	7058	1524	313	8895	13.67	13.55	0	0.849	19	Secreted	0	Y	0.714	0.993	0.835307	Rhoptry protein 11	ROP11		515	M9UUR3_TOXGO	unreviewed
O00834	YES	15.9694	YES	YES	0.8187	4424	790	150	5364	0.24	0.23	0	0.958	26.5	Secreted	0	Y	0.7	0.943	0.83684	Micronemal protein 1	MIC1	Cytoplasmic vesicle : secretory vesicle : microneme.	456	MIC1_TOXGO	reviewed
O00933	YES	21.8167	YES	YES	0.762267	2598	562	168	3328	44.3	21.62	2	0.95	19	Secreted	1	Y	0.838	1	0.799417	Dense granule protein 7 (Protein GRA 7) (29 kDa excretory dense granule protein) (p29)	GRA7	Secreted. Parasitophorous vacuole lumen. Parasitophorous vacuole membrane. Cytoplasmic vesicle â€º secretory vesicle.	236	GRA7_TOXGO	reviewed
O15695	YES	13.371	YES	YES	0.548133	4182	905	210	5297	17.48	17.34	0	0.174	25	Secreted	1	Y	0.39	0.961	0.834604	SAG1-related sequence 2	SRS2		372	O15695_TOXGO	unreviewed
O15728	YES	9.53627	YES	YES	0.6657	3677	700	147	4524	22.01	13.35	1	0.238	11	Secreted	0	Y	0.557	0.968	0.782798	Surface antigen 5B	SAG5B		367	O15728_TOXGO	unreviewed
P13403	YES	30.1373	YES	YES	0.793033	1950	365	80	2395	17.5	17.46	0	0.825	30	Secreted	0	Y	0.724	0.996	0.82965	Dense granule protein 1 (Protein GRA 1) (Major antigen p24)	GRA1	Secreted.	190	GRA1_TOXGO	reviewed
P13404	YES	0.431839	YES	YES	0.831933	1787	344	80	2211	3.07	3.07	0	0.899	26	Secreted	0	Y	0.814	0.943	0.812264	Dense granule protein 2 (Protein GRA 2) (28 kDa antigen) (GP28.5)	GRA2	Parasitophorous vacuole.	185	GRA2_TOXGO	reviewed
P13664	YES	91.372	YES	NO	0.275733	4149	950	207	5306	16.5	0.85	0	0.145	19.5	Secreted	0	Y	0.273	0.438	0.780063	Major surface antigen p30		Parasitophorous vacuole.	336	P30_TOXGO	reviewed
P90611	YES	10.7582	YES	No	0.4243	2021	421	72	2514	31.62	11.53	1	0.991	19	Secreted	1	Y	0.665	1	0.831388	Microneme protein	MIC5		235	P90611_TOXGO	unreviewed
P90612	YES	0.886083	YES	YES	0.5157	2001	402	72	2475	41.87	19.24	2	0.894	25	Secreted	1	Y	0.655	1	0.824023	Bradyzoite surface protein	SAG4		172	P90612_TOXGO	unreviewed
Q07828	YES	1.91179	YES	YES	0.7644	1591	362	86	2039	41.55	20.82	2	0.896	18	Secreted	2	N	0.776	1	0.818047	Dense granule protein 5 (Protein GRA 5) (p21)	GRA5	Secreted. Parasitophorous vacuole lumen. Parasitophorous vacuole membrane. Cytoplasmic vesicle â€º secretory vesicle.	120	GRA5_TOXGO	reviewed
Q1JSB4	YES	24.6937	YES	YES	0.644833	3799	752	173	4724	20.91	20.41	1	0.501	23	Secreted	0	Y	0.351	0.959	0.822275	Gpi-anchored surface bsr4-related antigen	TgIb.2380c		374	Q1JSB4_TOXGO	unreviewed
Q1JSB6	YES	12.8222	YES	YES	0.610333	3829	731	150	4710	21.87	20.5	1	0.211	5	membrane_and_secreted	0	Y	0.268	0.809	0.830068	Gpi-anchored surface bsr4-related antigen	TgIb.2350c		386	Q1JSB6_TOXGO	unreviewed
Q1JTJ4	YES	10.1557	YES	NO	0.469967	1928	343	56	2327	46.34	27.97	1	0.271	29	membrane	3	N	0.394	0.99	0.838287	Gpi-anchored surface bsr4-related antigen	TgIa.0200		312	Q1JTJ4_TOXGO	unreviewed
Q1KSE9	YES	1.82216	YES	NO	0.4675	3247	697	141	4085	0	0	0	0.096	0	not_screted_or_membrane	0	N	0.168	0.001	0.83725	Phosphoglycerate mutase 2 (EC 5.4.2.1)	pgam2		264	Q1KSE9_TOXGO	unreviewed
Q1PA41	YES	50.1845	YES	YES	0.367333	35063	7721	1620	44404	38.04	20.22	2	0.918	12	membrane_and_secreted	1	Y	0.565	1	0.838532	Micronemal protein 15	MIC15		2909	Q1PA41_TOXGO	unreviewed
Q26999	YES	0.0956951	YES	YES	0.542733	2435	486	131	3052	0.01	0	0	0.058	0	not_screted_or_membrane	0	N	0.118	0.001	0.838224	Bradyzoite antigen	BAG5		229	Q26999_TOXGO	unreviewed
Q27002	YES	-9.08643	NO	YES	0.807633	4024	836	196	5056	10.91	4.48	0	0.952	27	Secreted	0	Y	0.808	0.997	0.796725	Dense granule protein 4 (Protein GRA 4) (Antigen H11)	GRA4 H11	Secreted. Parasitophorous vacuole lumen. Parasitophorous vacuole membrane. Cytoplasmic vesicle â€º secretory vesicle.	345	GRA4_TOXGO	reviewed
Q27003	YES	-10.8191	NO	YES	0.8323	2298	456	120	2874	42.02	22.84	2	0.811	21	Secreted	2	N	0.212	1	0.784802	Dense granule protein 6 (Protein GRA 6) (Antigen p32) (Protein p33)	GRA6 TG24	Secreted. Parasitophorous vacuole lumen. Parasitophorous vacuole membrane. Cytoplasmic vesicle â€º secretory vesicle.	230	GRA6_TOXGO	reviewed
Q27893	YES	-18.7473	NO	YES	0.7848	5314	1122	198	6634	5.86	3.04	0	0.965	17	membrane	0	Y	0.797	0.998	0.709261	Nucleoside-triphosphatase 1 (EC 3.6.1.15) (NTPase-I) (Nucleoside triphosphate hydrolase 1) (Nucleoside-triphosphatase I)	NTP3	Secreted. Parasitophorous vacuole.	628	NTP1_TOXGO	reviewed
Q2PAY2	YES	0.479435	YES	NO	0.290367	7182	1517	299	8998	16.99	16.97	0	0.705	11.5	membrane	1	N	0.245	0.942	0.828629	Rhoptry kinase family protein (Rhoptry protein 18)	rop18 ROP18		554	Q2PAY2_TOXGO	unreviewed
Q45WA7	YES	-33.4317	NO	NO	0.461067	32164	7512	1694	41370	53.79	10.44	1	0.916	30	membrane	3	Y	0.774	1	0.836363	Rhoptry neck protein 3	RON3		1958	Q45WA7_TOXGO	unreviewed
Q45WA9	YES	-10.0746	NO	YES	0.823667	10100	1964	380	12444	36.05	20.94	1	0.27	17	membrane	1	N	0.201	0.998	0.78995	Rhoptry neck protein 1	RON1		1158	Q45WA9_TOXGO	unreviewed
Q45WB1	YES	6.34809	YES	NO	0.4754	5616	1305	303	7224	21.58	16.8	1	0.825	27	Secreted	0	Y	0.528	0.998	0.826017	Rhoptry protein 13 (Rhoptry protein ROP13)	ROP13 TGVEG_312270		400	Q45WB1_TOXGO	unreviewed
Q45WB2	YES	-6.89011	NO	YES	0.5946	2636	525	115	3276	17.71	17.65	1	0.965	26	Secreted	0	Y	0.672	0.998	0.830215	Rhoptry protein 12	ROP12		236	Q45WB2_TOXGO	unreviewed
Q5RZZ6	YES	8.4414	YES	YES	0.618667	4717	906	203	5826	37.24	19.55	2	0.828	6	membrane	2	N	0.33	0.998	0.829668	ROP6			480	Q5RZZ6_TOXGO	unreviewed
Q6WAX5	YES	17.1688	YES	YES	0.630367	3651	715	124	4490	23.41	15.02	1	0.613	19	Secreted	1	Y	0.25	1	0.831028	SAG-related sequence SRS36B (SAG5D)	SAG5D TGVEG_292260		362	Q6WAX5_TOXGO	unreviewed
Q8IT73	YES	7.02181	YES	NO	0.320433	2418	486	102	3006	7.41	7.41	0	0.847	26	Secreted	0	Y	0.749	0.998	0.826496	Microneme protein TgMIC11	MIC11		204	Q8IT73_TOXGO	unreviewed
Q95NF7	YES	17.5524	YES	YES	0.658167	1427	297	66	1790	10	9.77	0	0.959	31	Secreted	0	Y	0.794	0.998	0.783234	Surface antigen P22	SAG2		187	Q95NF7_TOXGO	unreviewed
Q9BIM6	YES	3.26503	YES	YES	0.807967	2232	424	68	2724	37.89	17.72	2	0.898	26.5	Secreted	2	N	0.603	1	0.844267	Microneme protein 9	MIC9		300	Q9BIM6_TOXGO	unreviewed
Q9GV96	YES	0.664906	YES	NO	0.447567	4141	942	175	5258	11.93	11.93	0	0.056	0	not_screted_or_membrane	0	Y	0.176	0.21	0.832807	P36 protein	p36		363	Q9GV96_TOXGO	unreviewed
Q9NH12	YES	1.19257	YES	YES	0.6318	3724	707	131	4562	19.78	8.26	0	0.265	27	Secreted	0	Y	0.601	0.927	0.825529	SAG1-related sequence 6	SRS-6		393	Q9NH12_TOXGO	unreviewed
Q9U4T9	YES	43.772	YES	YES	0.6214	3223	827	220	4270	33.65	16.69	0	0.764	17	Secreted	1	Y	0.803	0.997	0.834454	Dense granule protein GRA8			267	Q9U4T9_TOXGO	unreviewed
Q9XYH0	YES	12.1465	YES	YES	0.556333	2448	517	85	3050	2.4	1.03	0	0.921	24.5	Secreted	0	Y	0.646	0.943	0.829523	SAG2 related antigen SAG2B (Sag2 related antigen sag2b)	TgIb.1210		190	Q9XYH0_TOXGO	unreviewed
Q9XYH1	YES	2.27445	YES	YES	0.584	4503	1004	192	5699	31.83	11.76	1	0.113	22	membrane	2	N	0.234	0.999	0.825812	SAG2 related antigen SAG2C			365	Q9XYH1_TOXGO	unreviewed
Q9XYH7	YES	8.82295	YES	YES	0.890633	2665	517	131	3313	19.37	0.28	1	0.678	13.5	Secreted	1	Y	0.43	1	0.836795	Micronemal protein 6	MIC6	Cytoplasmic vesicle : secretory vesicle : microneme membrane; Single-pass type I membrane protein. Secreted.	349	MIC6_TOXGO	reviewed
Q9XZH7	YES	-8.95329	NO	YES	0.876033	5290	1080	252	6622	1.25	1.25	0	0.846	23	Secreted	0	Y	0.511	0.998	0.843163	Micronemal protein 4	MIC4 TgIb.0680	Cytoplasmic vesicle: secretory vesicle â€º microneme.	580	MIC4_TOXGO	reviewed
S7VYK0	YES	14.4767	YES	YES	0.512433	4837	963	220	6020	11.58	0.03	0	0.022	4	membrane	0	N	0.162	0.15	0.783559	SAG-related sequence SRS49A	TGGT1_207130		367	S7VYK0_TOXGO	unreviewed
V4YND8	YES	44.8651	YES	YES	0.849233	2708	540	101	3349	3.02	3.02	0	0.706	30	Secreted	0	Y	0.696	0.998	0.834827	Microneme protein MIC3	TGVEG_319560		383	V4YND8_TOXGO	unreviewed
V4Z2B8	YES	5.15043	YES	YES	0.5952	1885	374	100	2359	0.72	0.72	0	0.124	30	Secreted	0	N	0.437	0.608	0.831066	SAG-related sequence SRS48E	TGVEG_296640		197	V4Z2B8_TOXGO	unreviewed
V4Z799	YES	33.2197	YES	YES	0.508833	4327	813	156	5296	17.38	12.83	1	0.325	4.5	membrane_and_secreted	0	Y	0.422	0.849	0.823484	SAG-related sequence SRS16C	TGVEG_320180		399	V4Z799_TOXGO	unreviewed
V4Z7A0	YES	7.53748	YES	YES	0.667433	5915	1246	249	7410	36.09	23.24	1	0.764	16	Secreted	2	N	0.119	1	0.834062	Dense granule protein GRA15	TGVEG_275470		635	V4Z7A0_TOXGO	unreviewed
V4Z8E3	YES	25.5374	YES	YES	0.577033	3592	740	156	4488	2.99	2.99	0	0.279	30	Secreted	0	Y	0.462	0.803	0.828517	Microneme protein MIC17A	TGVEG_200250		351	V4Z8E3_TOXGO	unreviewed
V4Z9J7	YES	13.7366	YES	YES	0.753533	2703	560	101	3364	23	0.07	1	0.097	11	Secreted	1	N	0.146	0.99	0.844698	Microneme protein MIC7	TGVEG_261780		340	V4Z9J7_TOXGO	unreviewed
V4ZJG5	YES	9.21153	YES	YES	0.573567	3882	763	177	4822	11.34	5.5	0	0.829	14	Secreted	0	Y	0.326	0.942	0.826794	SAG-related sequence protein SRS36C	TGVEG_440320		363	V4ZJG5_TOXGO	unreviewed
V4ZS24	YES	-10.4417	NO	NO	0.2271	22179	4807	994	27980	16.18	16.17	0	0.924	11	Secreted	0	Y	0.687	0.989	0.836546	Rhoptry neck protein RON5	TGVEG_311470		1702	V4ZS24_TOXGO	unreviewed
V5B1T6	YES	21.6365	YES	YES	0.628033	3866	798	163	4827	20.51	18.02	1	0.129	3.5	membrane_and_secreted	0	Y	0.551	0.862	0.833402	SAG-related sequence SRS15B	TGVEG_320240		388	V5B1T6_TOXGO	unreviewed
V5BCL0	YES	3.03584	YES	YES	0.6092	11998	2374	498	14870	2.21	0.01	0	0.133	4	membrane_and_secreted	1	N	0.148	0.019	0.833575	Perforin-like protein PLP1	TGVEG_204130		1161	V5BCL0_TOXGO	unreviewed
V5BDH5	YES	23.5447	YES	YES	0.568933	4234	850	150	5234	29.25	11.44	0	0.139	20	membrane	1	Y	0.17	0.879	0.777622	SAG-related sequence SRS38B	TGVEG_267140		390	V5BDH5_TOXGO	unreviewed
						445717	95296	20526

## Sheet: All_negatives
ID	Expected	Mean_Diff	Conservation class	Binding class	Peptide_MHC	Low	Int	High	Total	tmhmm_ExpAA	tmhmm_First60	tmhmm_PredHel	targetp_SP	wolf_score	wolf_annotation	phobius_TM	phobius_SP	signalp_D	Vacceed	Conservation-90	Protein names	Gene names	Length	Subcellular location	Entry name	Status
A3FKJ9	NO	-8.70204	NO	NO	0.3073	17079	3731	776	21586	223.49	11.61	7	0.102	32	membrane	10	N	0.106	1	0.832238	PMR1-like calcium ATPase	PMR1	1338		A3FKJ9_TOXGO	unreviewed
A3RJI7	NO	-15.6311	NO	NO	0.4739	21809	4825	1025	27659	0.05	0.03	0	0.622	0	not_screted_or_membrane	0	N	0.383	1	0.822831	ATP-binding cassette protein subfamily B member 2		1407		A3RJI7_TOXGO	unreviewed
A4GX63	NO	8.4602	YES	NO	0.3963	5762	1422	373	7557	189.37	0	7	0.038	31	membrane	8	N	0.103	0.817	0.823341	Protein phosphatase 2C	pp2c	445		A4GX63_TOXGO	unreviewed
A7LNF0	NO	-22.8775	NO	NO	0.2461	15797	3429	727	19953	5.57	5.55	0	0.688	24	Secreted	0	Y	0.489	0.001	0.830439	ATP citrate lyase		1281		A7LNF0_TOXGO	unreviewed
A7U552	NO	8.84788	YES	NO	0.434033	5922	1286	283	7491	96.62	20.18	5	0.351	6.5	membrane_and_secreted	5	N	0.178	0.003	0.828383	Mitochondrial malate-dehydrogenase	MDH	470		A7U552_TOXGO	unreviewed
A8WAD2	NO	-37.8968	NO	NO	0.491833	20346	4436	1148	25930	0.23	0	0	0.07	0	not_screted_or_membrane	0	N	0.108	1	0.829964	ATP-binding cassette protein subfamily B member 1 (ATP-binding cassette sub-family B member 1) (ATP-binding cassette transporter ABC.B1) (EC 3.6.3.44) (EC 3.6.3.48)	ABC.B1 TGVEG_260310	1345		A8WAD2_TOXGO	unreviewed
B6K8Q8	NO	513.852	YES	NO	0.439933	26855	6000	1357	34212	0.09	0.04	0	0.697	0	not_screted_or_membrane	0	Y	0.569	0.996	0.833621	Plasma membrane-type Ca(2+)-ATPase A1 PMCAA1 (EC 3.6.3.8)	TGVEG_312100	1822		B6K8Q8_TOXGO	unreviewed
B6KBG5	NO	-1.693	NO	NO	0.475	3822	751	131	4704	22.77	22.7	1	0.927	9	membrane	1	N	0.319	0.603	0.8408	Dihydropteroate synthase (EC 2.5.1.15)	TGVEG_259550	748		B6KBG5_TOXGO	unreviewed
B6KDN0	NO	-42.7216	NO	NO	0.371667	7619	1593	309	9521	21.3	21.29	1	0.298	17.5	membrane	1	N	0.236	0.002	0.830941	PCI domain-containing protein	TGVEG_273520	601		B6KDN0_TOXGO	unreviewed
B6KG46	NO	-28.4839	NO	NO	0.4617	7046	1389	299	8734	0.14	0	0	0.093	0	not_screted_or_membrane	0	N	0.139	0.002	0.832017	Cactin	CACTIN TGVEG_244380	688	Nucleus.	CATIN_TOXGO	reviewed
B6KHA6	NO	2.48934	YES	NO	0.4009	13083	2814	599	16496	20.05	20.03	1	0.729	26	Secreted	0	Y	0.472	0.001	0.836388	Phosphoinositide phospholipase C (EC 3.1.4.11)	TGVEG_248830	1097		B6KHA6_TOXGO	unreviewed
B6KJD0	NO	35.8946	YES	NO	0.261267	15057	3088	640	18785	1.8	1.79	0	0.816	24	Secreted	0	Y	0.745	0.998	0.838055	Sarco/endoplasmic reticulum Ca2+-ATPase (EC 3.6.3.8)	TGVEG_230420	1093		B6KJD0_TOXGO	unreviewed
B6KK36	NO	5.13167	YES	NO	0.476867	4456	967	186	5609	2.71	0	0	0.057	30	membrane	2	N	0.107	0.994	0.835134	Triose-phosphate isomerase TPI-II (EC 5.3.1.1)	TGVEG_233500	375		B6KK36_TOXGO	unreviewed
B6KTA7	NO	-2.18424	NO	NO	0.461467	1042	227	22	1291	0.03	0.01	0	0.047	0	not_screted_or_membrane	0	Y	0.225	0.001	0.818868	Small nuclear ribonucleoprotein F (snRNP-F) (Sm protein F)	TGVEG_213410	87	Nucleus.	B6KTA7_TOXGO	unreviewed
B9PFU8	NO	-9.42886	NO	NO	0.492867	8764	1762	332	10858	180.04	0	8	0.032	30	membrane	8	N	0.101	0.002	0.834465	Cell division protein CDC48CY (EC 3.6.1.3) (EC 3.6.4.3)	TGVEG_273090	811		B9PFU8_TOXGO	unreviewed
B9PPQ1	NO	-26.3944	NO	NO	0.4493	6296	1344	238	7878	230.66	0.85	9	0.051	32	membrane	12	N	0.118	0.002	0.830592	Heat shock protein HSP60	TGVEG_247550	575		B9PPQ1_TOXGO	unreviewed
B9PQ71	NO	-30.5183	NO	NO	0.336067	6740	1467	337	8544	1.27	0.92	0	0.898	5	membrane	0	Y	0.788	0.003	0.834637	PCI domain-containing protein	TGVEG_217820	463		B9PQ71_TOXGO	unreviewed
B9PSC0	NO	-34.2688	NO	NO	0.465367	6538	1479	300	8317	0.3	0	0	0.034	0	not_screted_or_membrane	0	N	0.132	0.001	0.834876	AGC kinase (EC 2.7.11.11)	TGVEG_286470	514		B9PSC0_TOXGO	unreviewed
B9PTH6	NO	-1.91094	NO	YES	0.5805	3380	692	151	4223	3.69	0.01	0	0.032	0	not_screted_or_membrane	0	N	0.207	0.001	0.800394	Succinyl-CoA-synthetase alpha SCSA (EC 6.2.1.4)	TGVEG_290600	333		B9PTH6_TOXGO	unreviewed
B9PV46	NO	15.4228	YES	NO	0.276533	3523	671	136	4330	329.54	23.02	11	0.789	31	membrane	18	N	0.115	0.115	0.795969	Proliferating cell nuclear antigen PCNA2	TGVEG_320110	287		B9PV46_TOXGO	unreviewed
B9PVB9	NO	7.80224	YES	NO	0.368533	3275	704	138	4117	0.24	0.01	0	0.12	0	not_screted_or_membrane	0	N	0.12	0.001	0.832424	Eukaryotic translation initiation factor 6 (eIF-6)	EIF6 TGVEG_318700	264	Cytoplasm. Nucleus: nucleolus.	IF6_TOXGO	reviewed
B9PY98	NO	-26.8298	NO	YES	0.634967	5048	1182	246	6476	0.02	0	0	0.03	0	not_screted_or_membrane	0	N	0.105	0.913	0.827712	Der1ER1 (Putative Der1-like protein)	TgIa.1200 TGVEG_294290	293		B9PY98_TOXGO	unreviewed
B9PYC3	NO	-53.8264	NO	NO	0.4289	10684	2215	459	13358	0.01	0	0	0.029	0	not_screted_or_membrane	0	N	0.13	0.002	0.835624	Eukaryotic translation initiation factor 3 (Subunit 8), putative	TgIa.0980	1104	Cytoplasm.	B9PYC3_TOXGO	unreviewed
B9PYL7	NO	-2.48435	NO	NO	0.464867	2346	469	101	2916	0	0	0	0.13	5	membrane	0	N	0.121	0.003	0.835396	Cell cycle regulator protein	TGVEG_221490	180	Cytoplasm.	B9PYL7_TOXGO	unreviewed
B9PZI4	NO	-0.586939	NO	YES	0.500367	4322	880	139	5341	0	0	0	0.029	0	not_screted_or_membrane	0	N	0.104	0.002	0.832863	Obg-like ATPase 1	TGVEG_214350	396	Cytoplasm.	B9PZI4_TOXGO	unreviewed
B9Q836	NO	11.1237	YES	NO	0.405567	14025	3200	627	17852	0	0	0	0.021	0	not_screted_or_membrane	0	N	0.114	0.723	0.802426	Aconitate hydratase ACN/IRP (EC 4.2.1.3)	TGVEG_226730	1055		B9Q836_TOXGO	unreviewed
B9QI60	NO	-4.62682	NO	NO	0.483233	8040	1717	398	10155	0.1	0.01	0	0.295	0	not_screted_or_membrane	0	N	0.131	0.991	0.826646	Glycosyl transferase (EC 2.4.1.41)	TGVEG_318730	635		B9QI60_TOXGO	unreviewed
B9QP65	NO	-42.8098	NO	NO	0.3091	6666	1382	307	8355	0.1	0.06	0	0.023	0	not_screted_or_membrane	0	N	0.17	0.004	0.802085	DEAD/DEAH box helicase family protein	TGVEG_279330	479		B9QP65_TOXGO	unreviewed
C0L7I2	NO	7.56393	YES	NO	0.455867	29949	6447	1462	37858	0	0	0	0.025	0	not_screted_or_membrane	0	N	0.134	0.98	0.837396	Plastid replication-repair enzyme	prex	2579		C0L7I2_TOXGO	unreviewed
C9WWW5	NO	30.377	YES	NO	0.4514	11832	2476	504	14812	0.02	0	0	0.418	0	not_screted_or_membrane	0	N	0.177	0.999	0.825403	Apicoplast cell division cycle 48 protein		1044		C9WWW5_TOXGO	unreviewed
D3XAP9	NO	-7.85901	NO	NO	0.431467	10222	2160	494	12876	0.03	0.02	0	0.054	0	not_screted_or_membrane	0	Y	0.269	0.018	0.824524	Glutamine aminoacyl-tRNA synthetase		937		D3XAP9_TOXGO	unreviewed
F0V7C2	NO	-10.1746	NO	NO	0.421067	1414	337	72	1823	0.01	0	0	0.077	10.1	membrane	0	N	0.103	0.002	0.832599	Histone H2B	NCLIV_001070 NCLIV_066910	116	Nucleus. Nucleus. Chromosome.	F0V7C2_NEOCL	unreviewed
F0V8S3	NO	-30.0675	NO	NO	0.3245	9204	1976	409	11589	0.03	0.01	0	0.042	0	not_screted_or_membrane	0	N	0.107	0.002	0.835455	Eukaryotic translation initiation factor 3 subunit B (eIF3b) (Eukaryotic translation initiation factor 3 subunit 9)	NCLIV_005900	759	Cytoplasm.	F0V8S3_NEOCL	unreviewed
F0V9M2	NO	-8.31201	NO	NO	0.475667	3032	754	175	3961	2.6	0.01	0	0.091	0	not_screted_or_membrane	0	N	0.105	0.001	0.817119	Proteasome subunit beta type (EC 3.4.25.1)	NCLIV_009170	191	Cytoplasm. Nucleus.	F0V9M2_NEOCL	unreviewed
F0VAI6	NO	-6.11354	NO	NO	0.4831	5287	1080	194	6561	22.41	18.85	1	0.087	7	membrane	1	N	0.11	0.998	0.831761	Protein disulfide-isomerase (EC 5.3.4.1)	NCLIV_011410	471		F0VAI6_NEOCL	unreviewed
F0VBZ8	NO	-0.42071	NO	YES	0.634567	3257	679	120	4056	0.42	0.27	0	0.337	8	Secreted	0	N	0.212	0.001	0.835363	Eukaryotic translation initiation factor 3 subunit I (eIF3i)	NCLIV_042070	332	Cytoplasm.	F0VBZ8_NEOCL	unreviewed
F0VCN7	NO	-0.055566	NO	NO	0.4019	6588	1410	274	8272	0	0	0	0.034	0	not_screted_or_membrane	0	N	0.1	0.002	0.831423	Pyruvate kinase (EC 2.7.1.40)	NCLIV_015200	531		F0VCN7_NEOCL	unreviewed
F0VDM7	NO	-1.68825	NO	NO	0.4133	3033	588	153	3774	1	0	0	0.086	0	not_screted_or_membrane	0	N	0.107	0.002	0.839084	Proteasome subunit alpha type (EC 3.4.25.1)	NCLIV_016120	252	Cytoplasm. Nucleus.	F0VDM7_NEOCL	unreviewed
F0VGD5	NO	3.56127	YES	NO	0.370667	6724	1305	340	8369	5.5	5.5	0	0.964	24	Secreted	0	Y	0.805	0.001	0.828016	ATP synthase subunit beta (EC 3.6.3.14)	NCLIV_025670	561		F0VGD5_NEOCL	unreviewed
F0VGF8	NO	-2.39014	NO	NO	0.398367	1661	400	78	2139	0	0	0	0.093	0	not_screted_or_membrane	0	N	0.213	0.15	0.843626	Histone H2A	NCLIV_025910	135	Nucleus. Nucleus. Chromosome.	F0VGF8_NEOCL	unreviewed
F0VH40	NO	-2.20829	NO	NO	0.422833	2988	593	146	3727	0.04	0	0	0.016	0	not_screted_or_membrane	0	N	0.119	0.002	0.834867	Proteasome subunit alpha type (EC 3.4.25.1)	NCLIV_028230	246	Cytoplasm. Nucleus.	F0VH40_NEOCL	unreviewed
F0VI85	NO	-5.54217	NO	NO	0.3741	4245	940	215	5400	1.01	0.06	0	0.037	0	not_screted_or_membrane	0	N	0.121	0.535	0.829112	Malate dehydrogenase (NAD) (Precursor), related	NCLIV_032330	329		F0VI85_NEOCL	unreviewed
F0VM12	NO	-48.8462	NO	NO	0.3206	8380	1793	366	10539	0.03	0	0	0.044	0	not_screted_or_membrane	0	N	0.286	0.065	0.827104	Calcium-dependent protein kinase, related	NCLIV_047220	716		F0VM12_NEOCL	unreviewed
F0VND5	NO	-10.6941	NO	YES	0.559767	3454	707	154	4315	13.59	5.5	0	0.035	0	not_screted_or_membrane	0	N	0.106	0.002	0.82673	Translation initiation factor 2 subunit alpha (AeIF-2a), related	NCLIV_056550	352		F0VND5_NEOCL	unreviewed
F0VPS4	NO	-4.40104	NO	NO	0.443167	3999	951	222	5172	0.01	0.01	0	0.129	0	not_screted_or_membrane	0	N	0.113	0.001	0.801005	Proteasome subunit beta type (EC 3.4.25.1)	NCLIV_061460	310	Cytoplasm. Nucleus.	F0VPS4_NEOCL	unreviewed
F0VQV5	NO	5.01685	YES	NO	0.4962	3426	777	186	4389	15.74	15.42	1	0.155	0	not_screted_or_membrane	0	N	0.142	0.001	0.833076	Proliferating cell nuclear antigen	NCLIV_065280	321	Nucleus.	F0VQV5_NEOCL	unreviewed
F0VR02	NO	-1.685	NO	NO	0.362467	3264	742	150	4156	0.19	0	0	0.236	12	Secreted	0	N	0.233	0.002	0.807379	Proteasome subunit alpha type (EC 3.4.25.1)	NCLIV_065750	258	Cytoplasm. Nucleus.	F0VR02_NEOCL	unreviewed
I6XGP4	NO	-12.1361	NO	NO	0.2775	4434	999	223	5656	0.03	0.02	0	0.09	0	not_screted_or_membrane	0	N	0.109	0.002	0.830635	Rad51	RAD51	354		I6XGP4_TOXGO	unreviewed
O00936	NO	-22.7931	NO	NO	0.123133	15985	3446	736	20167	0.22	0	0	0.143	0	not_screted_or_membrane	0	N	0.182	0.001	0.835474	Myosin-B/C (MyoB/C) (TgM-B)		1171	Cytoplasm.	MYOB_TOXGO	reviewed
O02607	NO	4.23662	YES	YES	0.533467	5406	1161	227	6794	0	0	0	0.091	0	not_screted_or_membrane	0	N	0.115	0.001	0.83043	Chorismate synthase (EC 4.2.3.5) (5-enolpyruvylshikimate-3-phosphate phospholyase)	AROC	536		AROC_TOXGO	reviewed
O20672	NO	-8.8811	NO	YES	0.943067	9287	2168	475	11930	0.06	0.05	0	0.051	0	not_screted_or_membrane	0	N	0.106	0.995	0.834564	Cytochrome b (Complex III subunit 3) (Complex III subunit III) (Cytochrome b-c1 complex subunit 3) (Ubiquinol-cytochrome-c reductase complex cytochrome b subunit)	MT-CYB COB CYTB MTCYB	368	Mitochondrion inner membrane; Multi-pass membrane protein.	CYB_TOXGO	reviewed
O77465	NO	-0.918	NO	NO	0.417433	3571	819	187	4577	0.01	0	0	0.046	0	not_screted_or_membrane	0	N	0.109	0.998	0.828955	Large ribosomal protein L28 (Large ribosomal protein l28, putative)	rpl28 TgIb.1850c	272		O77465_TOXGO	unreviewed
Q1JSW0	NO	-0.493	NO	NO	0.3513	6088	1298	265	7651	0.06	0	0	0.058	3	membrane	0	N	0.114	0.007	0.832629	Mitogen-activated protein kinase, putative	TgIb.0400	537		Q1JSW0_TOXGO	unreviewed
Q1JTC8	NO	-5.48989	NO	YES	0.676733	2263	475	100	2838	0.04	0	0	0.056	0	not_screted_or_membrane	0	N	0.127	0.001	0.834798	Eukaryotic translation initiation factor 3 subunit G (eIF3g) (Eukaryotic translation initiation factor 3 RNA-binding subunit) (Eukaryotic translation initiation factor 3 subunit 4)	TgIa.0930	295	Cytoplasm.	Q1JTC8_TOXGO	unreviewed
Q26997	NO	-8.17299	NO	NO	0.212433	2999	617	130	3746	0.02	0	0	0.04	12.1	membrane	0	N	0.098	0.007	0.837681	Hypoxanthine-guanine-xanthine phosphoribosyltransferase (HGPRT) (HGXPRT) (HGXPRTase) (EC 2.4.2.-)	HPRT	230	Cytoplasm.	HGXR_TOXGO	reviewed
Q2PP52	NO	-1.702	NO	YES	0.782133	8616	1941	465	11022	206.87	22.88	8	0.38	28	membrane	11	N	0.302	0.941	0.805918	Rhomboid-like protease 6 (EC 3.4.21.105)	ROM6	531	Membrane; Multi-pass membrane protein.	RHBL6_TOXGO	reviewed
Q2Q449	NO	-1.904	NO	NO	0.448333	1348	275	59	1682	0.02	0	0	0.088	11.6	membrane	0	N	0.105	0.001	0.836703	Pterin-4-alpha-carbinolamine dehydratase (EC 4.2.1.96) (Pterin-4a-carbinolamine dehydratase) (EC 4.2.1.96)	pcd TGVEG_226010	104		Q2Q449_TOXGO	unreviewed
Q2Y2Q8	NO	-18.1082	NO	NO	0.3307	9925	2130	442	12497	0	0	0	0.076	0	not_screted_or_membrane	0	N	0.174	0.968	0.834052	HSP90-like protein		847		Q2Y2Q8_TOXGO	unreviewed
Q2Y2R0	NO	-1.766	NO	NO	0.4648	6228	1365	342	7935	0.15	0	0	0.046	0	not_screted_or_membrane	0	N	0.106	0.002	0.839652	Histone deacetylase (EC 3.5.1.98)	TGVEG_227290	451	Nucleus.	Q2Y2R0_TOXGO	unreviewed
Q3S622	NO	8.56416	YES	NO	0.4633	14138	3013	616	17767	106.75	0.02	0	0.159	6	membrane	5	N	0.277	0.998	0.8089	SR1		1246		Q3S622_TOXGO	unreviewed
Q4FAB7	NO	-8.91874	NO	NO	0.257033	7727	1679	393	9799	0	0	0	0.04	0	not_screted_or_membrane	0	N	0.19	0.002	0.834255	ATP-binding cassette sub-family E member 1	ABC.E1	631		Q4FAB7_TOXGO	unreviewed
Q4VRV8	NO	-12.0033	NO	NO	0.451767	6616	1400	301	8317	0.1	0.03	0	0.226	0	not_screted_or_membrane	0	N	0.125	0.002	0.833573	Inosine-5'-monophosphate dehydrogenase (IMP dehydrogenase) (IMPD) (IMPDH) (EC 1.1.1.205)		551	Cytoplasm.	IMDH_TOXGO	reviewed
Q695T9	NO	5.1299	YES	YES	0.903733	5246	984	224	6454	21.79	21.79	1	0.922	5	membrane_and_secreted	0	Y	0.514	1	0.833654	Rhomboid-like protease 2 (EC 3.4.21.105)	ROM2	283	Membrane; Multi-pass membrane protein.	RHBL2_TOXGO	reviewed
Q695U0	NO	-10.2129	NO	YES	0.908667	5775	1380	317	7472	0.02	0	0	0.051	0	not_screted_or_membrane	0	N	0.112	1	0.834959	Rhomboid-like protease 1 (EC 3.4.21.105)	ROM1	293	Cytoplasmic vesicle: secretory vesicle: microneme membrane; Multi-pass membrane protein.	RHBL1_TOXGO	reviewed
Q6DKZ4	NO	-7.61216	NO	NO	0.3047	5913	1186	238	7337	141.99	0.69	7	0.189	31	membrane	7	N	0.113	0.002	0.833783	Serine hydroxymethyltransferase (EC 2.1.2.1)	shmt	471		Q6DKZ4_TOXGO	unreviewed
Q6DMN0	NO	19.8766	YES	NO	0.4161	5253	1099	294	6646	132.84	5.58	6	0.282	29	membrane	7	N	0.115	0.998	0.809045	Cathepsin CPL (EC 3.4.22.15) (Cathepsin L) (Toxopain-2)	CPL TgIb.2320c TGVEG_321530	422		Q6DMN0_TOXGO	unreviewed
Q6W3D0	NO	61.4338	YES	NO	0.3601	38445	8053	1666	48164	0.02	0	0	0.042	0	not_screted_or_membrane	0	N	0.111	0.571	0.830868	AROM polypeptide		3332		Q6W3D0_TOXGO	unreviewed
Q7Z1F7	NO	-54.2834	NO	NO	0.226633	8425	1828	366	10619	22.36	1.16	1	0.415	21	membrane	1	N	0.099	0.002	0.840788	HSP90 (Heat shock protein 90) (Heat shock protein HSP90)	TGVEG_288380	708		Q7Z1F7_TOXGO	unreviewed
Q8MPF7	NO	-0.664035	NO	NO	0.409367	3430	785	159	4374	0.05	0	0	0.061	0	not_screted_or_membrane	0	N	0.101	0.002	0.835489	40S ribosomal protein SA		287	Cytoplasm.	RSSA_TOXGO	reviewed
Q8WPN9	NO	9.34953	YES	NO	0.370133	3955	899	196	5050	0.16	0.09	0	0.102	0	not_screted_or_membrane	0	N	0.111	0.002	0.831445	Serine-threonine phosophatase 2C (Serine-threonine phosophatase 2C (PP2C)) (EC 3.1.3.16)	TGVEG_231850	331		Q8WPN9_TOXGO	unreviewed
Q9BPL7	NO	2.89385	YES	NO	0.493233	4627	910	178	5715	0.72	0	0	0.063	0	not_screted_or_membrane	0	N	0.105	0.002	0.830425	Enolase 2 (EC 4.2.1.11) (2-phospho-D-glycerate hydro-lyase 2) (2-phosphoglycerate dehydratase 2)	ENO2	444	Cytoplasm.	ENO2_TOXGO	reviewed
Q9GV97	NO	-16.2517	NO	NO	0.477533	16203	3600	797	20600	0.23	0.01	0	0.1	0	not_screted_or_membrane	0	N	0.117	1	0.832498	Plasma-membrane H+-ATPase	PMA1	1039		Q9GV97_TOXGO	unreviewed
Q9MTE5	NO	-6.50825	NO	NO	0.2291	4186	883	267	5336	205.74	0.01	9	0.186	27	membrane	9	N	0.1	0.702	0.837059	50S ribosomal protein L2, apicoplast	rpl2	267	Plastid: apicoplast.	RK2_TOXGO	reviewed
Q9TMM9	NO	10.5421	YES	NO	0.116167	2222	499	107	2828	46.21	6.09	2	0.072	0	not_screted_or_membrane	2	N	0.105	0.012	0.800681	Elongation factor Tu, apicoplast (EF-Tu)	tufA	401	Plastid: apicoplast.	EFTU_TOXGO	reviewed
Q9U540	NO	62.5034	YES	YES	0.626067	6685	1312	265	8262	0.13	0.06	0	0.066	13.6	membrane	0	N	0.133	0.944	0.800261	Chaperonin protein BiP (EC 3.6.1.3) (Heat shock protein 70)	BiP TGVEG_311720	668		Q9U540_TOXGO	unreviewed
Q9UAE6	NO	-1.49845	NO	NO	0.449067	4645	887	191	5723	0.36	0	0	0.079	0	not_screted_or_membrane	0	N	0.104	0.002	0.802934	Enolase 1 (EC 4.2.1.11) (2-phospho-D-glycerate hydro-lyase 1) (2-phosphoglycerate dehydratase 1)	ENO1	444	Cytoplasm.	ENO1_TOXGO	reviewed
Q9XQQ7	NO	-59.4234	NO	NO	0.2013	3767	879	194	4840	20.86	20.83	1	0.964	0	not_screted_or_membrane	0	Y	0.882	0.007	0.824017	Apicoplast 30S ribosomal protein S4	rps4	198	Plastid: apicoplast.	RR4_TOXGO	reviewed
S7W953	NO	-50.7921	NO	YES	0.590033	4333	902	156	5391	7.48	0.01	0	0.25	0	not_screted_or_membrane	0	Y	0.206	0.005	0.786089	Methionine aminopeptidase 1 (MAP 1) (MetAP 1) (EC 3.4.11.18) (Peptidase M 1)	TGGT1_248850	416	Cytoplasm.	S7W953_TOXGO	unreviewed
S8GCY4	NO	33.7582	YES	NO	0.418467	5462	1129	191	6782	0	0	0	0.051	10.8	membrane	0	N	0.111	0.001	0.740353	Succinate-Coenzyme A ligase, beta subunit, putative (EC 6.2.1.5)	TGME49_309752	498		S8GCY4_TOXGO	unreviewed
V4YK73	NO	-53.7848	NO	NO	0.293167	10765	2328	448	13541	7.56	7.55	0	0.582	5	membrane	0	Y	0.307	0.531	0.825852	Prolyl-tRNA synthetase (ProRS) (EC 6.1.1.15)	TGVEG_219850	830		V4YK73_TOXGO	unreviewed
V4YLP5	NO	-0.529574	NO	YES	0.7377	1023	193	37	1253	0.05	0.04	0	0.173	0	not_screted_or_membrane	0	N	0.129	0.002	0.832388	Profilin PRF	TGVEG_293690	165		V4YLP5_TOXGO	unreviewed
V4YVF1	NO	10.6879	YES	NO	0.462133	2412	545	109	3066	8.22	0.7	0	0.055	0	not_screted_or_membrane	0	N	0.179	0.004	0.790054	Histone H2A	TGVEG_261250	180	Nucleus. Nucleus. Chromosome.	V4YVF1_TOXGO	unreviewed
V4Z2Q8	NO	39.4631	YES	NO	0.428867	4094	864	182	5140	0.04	0	0	0.04	0	not_screted_or_membrane	0	N	0.133	0.001	0.798959	Purine nucleoside phosphorylase	TGVEG_307030	330		V4Z2Q8_TOXGO	unreviewed
V4ZDL7	NO	-211.547	NO	YES	0.572767	12171	2502	539	15212	0.01	0	0	0.031	0	not_screted_or_membrane	0	N	0.137	0.001	0.788556	Histone lysine acetyltransferase GCN5-A (EC 2.3.1.48)	TGVEG_254555	1186		V4ZDL7_TOXGO	unreviewed
V5BE77	NO	-0.0776807	NO	NO	0.4991	6152	1397	271	7820	0.02	0.01	0	0.083	0	not_screted_or_membrane	0	N	0.168	0.001	0.795438	Glyceraldehyde-3-phosphate dehydrogenase GAPDH1 (EC 1.2.1.12)	TGVEG_289690	489		V5BE77_TOXGO	unreviewed
						647121	139067	29851
